# Supplementary material for: Validation of blue- and clear-native polyacrylamide gel electrophoresis protocols to characterize mitochondrial oxidative phosphorylation complexes
Source: PLoS One. 2025 Sep 18;20(9):e0332065. doi: 10.1371/journal.pone.0332065 (PMC12445495; doi:10.1371/journal.pone.0332065)
Supplement: S2 File — Raw, uncropped images of gels and blots, and data and calculations of Figs 1 and 3–8. (XLSX) [file pone.0332065.s002.xlsx]

## Sheet: Fig 1
						Amount (mg/lane)
						20	10	5	2.5	1.25	0.625	0.3125	0.15625	0.078125	0.0390625
	Protein	Migration	Mr (kDa)
	Thyroglobulin	17.5	669
	Ferritin	24.875	440		Thyroglobulin
	Catalase	31.25	232		Ferritin
	Lactate dehydrogenase	39.75	140		Catalase
	Albumin	47.5	66
					Lactate dehydrogenase
					Albumin

## Sheet: Fig 3
		Anti-	Anti-	Anti-	Anti-	Anti-
		ATP5A	MTCO1	UQCRC2	SDHA	NDUFB6
								Complex	Migration	Mr
									(mm)	(kDa)
								Cx I	16.5	970
								Cx V	24.3333	610
								CxIII2	28.5	500
								Cx IV	38.1667	230
								Cx II	45.5	125
								SDHA	50.6667	68
								ATP5A	52.5	55

## Sheet: Fig 4
						Complex I in-gel activity stain						Complex IV in-gel activity stain
	A549 extract	Complex I	Complex II	Complex V
	(mg/lane)	signal	signal	signal
	60	18434.9
	40	14683	16440	33861.5
	30	11271.5	12027.2	25931.3
	20	7691.7	6421.05	18163.7
	15	5352.34	4706.2	16510.2
	10	2954.52	1866.96	10578.9
	5	502.991	470.435	3625.26
	2.5	0	212.021	0.002
	0	0	0	0
						Complex II in-gel activity stain						Complex V in-gel activity stain
	Mitochondria	Complex IV
	(mg/lane)	signal
	30	11803.2
	20	10820.8
	15	9703.51
	10	4002.22
	5	1420.93
	2.5	323.987
	1.25	0
	0	0

## Sheet: Fig 5
	Anti-NDUFB6		Anti-UQCRC2		Anti-MTCO1

## Sheet: Fig 6
				Signal
	Subunit			CxI subunit	SDHA	CxI/SDHA	Rel. to untransf.	Rel. to scram.			FV1						FV2						FS2						FS4
	FV1	Lane 1	Untransfected	3495254	5739192	0.609015	1	1.51389			Control	1+2 KD	3+4 KD	Scramb.			Control	6+7 KD	1+5 KD	Scramb.			Control	1+5 KD	6+7 KD	Scramb.			Control	1+2 KD	3+5 KD	Scramb.
		Lane 2	1,2 KD	1072884	4860576	0.220732	0.362441	0.548694
		Lane 4	3,5 KD	1346383	5884704	0.228794	0.375678	0.568734
		Lane 4	Scrambled	2251705	5597280	0.402286	0.660551	0.999999
										anti-FV1						anti-FV2						anti-FS2						anti-FS4
	FV2	Lane 1	Untransfected	6526324	4918068	1.32701	1	1.13421
		Lane 2	6,7 KD	2035460	4973616	0.409252	0.308401	0.34979
		Lane 3	1,5 KD	2244984	4131324	0.543405	0.409496	0.464453
		Lane 4	Scrambled	5355308	4577220	1.16999	0.881675	1
	FS2	Lane 1	Untransfected	2027419	4603192	0.440438	0.999999	0.812886
		Lane 2	1,5 KD	654559	4399328	0.148786	0.337814	0.274604
		Lane 3	6,7 KD	494943	4623660	0.107046	0.243044	0.197567
		Lane 4	Scrambled	2754275	5083374	0.54182	1.23019	1
	FS4	Lane 1	Untransfected	5246640	5569116	0.942096	1	1.48525
		Lane 2	1,2 KD	635760	3340302	0.19033	0.202028	0.300062
		Lane 3	3,5 KD	1071840	4299834	0.249275	0.264596	0.39299
		Lane 4	Scrambled	6288432	9913932	0.634303	0.673289	0.999999		anti-SDHA						anti-SDHA						anti-SDHA						anti-SDHA

## Sheet: Fig 7
	Anti-SDHA						Anti-UQCRC2						Anti-MTCO1						Anti-ATP5A
																								F1Fo (Cx V)
												Cx III2												F1
																		Cx IV
																								ATP5A
						Cx II

## Sheet: Fig 8
		Untreated control						NDUFS4 knock down
